# Supplementary material for: The Multifunctional Peptide AP10W Enhances Skin Wound Healing Through Macrophage Reprogramming and Angiogenesis
Source: Biomolecules. 2026 May 13;16(5):720. doi: 10.3390/biom16050720 (PMC13204542; doi:10.3390/biom16050720)
Supplement: Supplementary file 1 [file biomolecules-16-00720-s001.zip]

Archive with 3 entries (3 files):
- Figure S1.tif
- Original Images for Blots.pdf
- Table S1 comparing AP10W with other previously published proteins.pdf
